# Supplementary material for: Thermal Oxidation Gas-Release Strategy for Scalable Synthesis of Porous SnO2 Towards High-Performance Supercapacitor
Source: Gels. 2026 May 29;12(6):476. doi: 10.3390/gels12060476 (PMC13298597; doi:10.3390/gels12060476)
Supplement: Supplementary file 1 [file gels-12-00476-s001.zip]

Archive with 1 entries (1 files):
- gels-4279724-supplementary.pdf
